# Supplementary material for: Effects of different observed datasets on the calibration of crop model parameters with GLUE: A case study using the CROPGRO-Soybean phenological model
Source: PLoS One. 2024 Jun 13;19(6):e0302098. doi: 10.1371/journal.pone.0302098 (PMC11175450; doi:10.1371/journal.pone.0302098)
Supplement: S1 File — (XLSX) [file pone.0302098.s001.xlsx]

## Sheet: Data of Fig 2
		measured	simulated				measured	simulated						measured	simulated					measured	simulated					measured	simulated					measured	simulated				measured	simulated					measured	simulated					measured
		217	204	169	13		217	204	169	13				217	205	144	12		物候1	217	207	100	10			217	204	169	13			217	217	0	0		217	217	0	0			217	218	1	1			217
		232	215	289	17		232	215	289	17				232	217	225	15		物候2	232	220	144	12			232	216	256	16			232	230	4	2		232	230	4	2			232	231	1	1			232
		243	223	400	20		243	223	400	20				243	225	324	18		物候3	243	228	225	15			243	224	361	19			243	239	16	4		243	239	16	4			243	241	4	2			243
		274	258.5	240.25	15.5		274	258.5	240.25	15.5				274	260	196	14		物候4	274	264	100	10			274	260	196	14			274	278	16	4		274	278	16	4			274	280	36	6			274
				0	0				0	0						0	0					0	0					0	0					0	0				0	0					0	0
		214	204	100	10		214	204	100	10				214	206	64	8			214	204	100	10			214	206	64	8			214	211	9	3		214	211	9	3			214	212	4	2			214
		228	215	169	13		228	215	169	13				228	217	121	11			228	215	169	13			228	216	144	12			228	223	25	5		228	223	25	5			228	225	9	3			228
		241	223	324	18		241	223	324	18				241	225	256	16			241	223	324	18			241	225	256	16			241	232	81	9		241	232	81	9			241	234	49	7			241
		273	258	225	15		273	258	225	15				273	260	169	13			273	258.5	210.25	14.5			273	260	169	13			273	269	16	4		273	269	16	4			273	272	1	1			273
				0	0				0	0						0	0					0	0					0	0					0	0				0	0					0	0
		219	204	225	15		219	204	225	15				219	204	225	15			219	208.5	110.25	10.5			219	205	196	14			219	216	9	3		219	216	9	3			219	217.5	2.25	1.5			219
		234	215	361	19		234	215	361	19				234	215	361	19			234	221	169	13			234	216.5	306.25	17.5			234	230	16	4		234	230	16	4			234	231	9	3			234
		246	223	529	23		246	223	529	23				246	223	529	23			246	230	256	16			246	225	441	21			246	239	49	7		246	239	49	7			246	240	36	6			246
		274	258	256	16		274	258	256	16				274	258	256	16			274	266	64	8			274	260	196	14			274	277	9	3		274	277	9	3			274	279	25	5			274
				0	0				0	0						0	0					0	0					0	0					0	0				0	0					0	0
		217	203.5	182.25	13.5		217	203.5	182.25	13.5				217	204	169	13			217	206	121	11			217	204	169	13			217	214	9	3		217	214	9	3			217	215	4	2			217
		233	215	324	18		233	215	324	18				233	216	289	17			233	217.5	240.25	15.5			233	216	289	17			233	227	36	6		233	227	36	6			233	228	25	5			233
		245	223	484	22		245	223	484	22				245	224	441	21			245	226	361	19			245	224	441	21			245	236	81	9		245	236	81	9			245	238	49	7			245
		272	258	196	14		272	258	196	14				272	260	144	12			272	261	121	11			272	260	144	12			272	274	4	2		272	274	4	2			272	276	16	4			272
				0	0				0	0						0	0					0	0					0	0					0	0				0	0					0	0
		223	208	225	15		223	208	225	15				223	208	225	15			223	208	225	15			223	205	324	18			223	222	1	1		223	222	1	1			223	223.5	0.25	0.5			223
		237	221	256	16		237	221	256	16				237	221	256	16			237	221	256	16			237	217	400	20			237	236	1	1		237	236	1	1			237	237.5	0.25	0.5			237
		252	229	529	23		252	229	529	23				252	229	529	23			252	229	529	23			252	225	729	27			252	246	36	6		252	246	36	6			252	248	16	4			252
		276	265	121	11		276	265	121	11				276	265	121	11			276	265	121	11			276	260	256	16			276	285	81	9		276	285	81	9			276	287	121	11			276
		217	205	144	12																											217	218	1	1
		232	217	225	15																											232	231	1	1
		243	225	324	18																											243	241	4	2
		274	260	196	14	RMSE	16.7399		5604.5	327			RMSE	15.8808		5044	308		RMSE	14.0459		3945.75	271.5		RMSE	16.5925		5506.25	321.5		RMSE	274	280	36	6	RMSE	4.995		499	85		RMSE	4.52079		408.75	72.5		RMSE	5.51815
				0	0		16.35							15.4						13.575						16.075								0	0		4.25						3.625						4.75
		214	206	64	8																											214	212	4	2
		228	217	121	11																											228	225	9	3
		241	225	256	16																											241	234	49	7
		273	260	169	13																											273	272	1	1
				0	0																													0	0
		219	204	225	15																											219	217.5	2.25	1.5
		234	215	361	19																											234	231	9	3
		246	223	529	23																											246	240	36	6
		274	258	256	16																											274	279	25	5
				0	0																													0	0
		217	204	169	13																											217	215	4	2
		233	216	289	17																											233	228	25	5
		245	224	441	21																											245	238	49	7
		272	260	144	12																											272	276	16	4
				0	0																													0	0
		223	208	225	15																											223	223.5	0.25	0.5
		237	221	256	16																											237	237.5	0.25	0.5
		252	229	529	23																											252	248	16	4
		276	265	121	11																											276	287	121	11
		217	207																													217	215	4	2
		232	220	144	12																											232	228	16	4
		243	228	225	15																											243	238	25	5
		274	264	100	10																											274	277	9	3
				0	0																													0	0
		214	204	100	10																											214	213	1	1
		228	215	169	13																											228	225	9	3
		241	223	324	18																											241	234	49	7
		273	258.5	210.25	14.5																											273	273	0	0
				0	0																													0	0
		219	208.5	110.25	10.5																											219	215	16	4
		234	221	169	13																											234	227	49	7
		246	230	256	16																											246	237	81	9
		274	266	64	8																											274	276	4	2
				0	0																													0	0
		217	206	121	11																											217	213	16	4
		233	217.5	240.25	15.5																											233	226	49	7
		245	226	361	19																											245	235	100	10
		272	261	121	11																											272	274	4	2
				0	0																													0	0
		223	208	225	15																											223	219	16	4
		237	221	256	16																											237	232	25	5
		252	229	529	23																											252	242	100	10
		276	265	121	11																											276	282	36	6
				0	0
		217	204																													217	218	1	1
		232	216																													232	232	0	0
		243	224																													243	242	1	1
		274	260	196	14																											274	281	49	7
				0	0																													0	0
		214	206	64	8																											214	214	0	0
		228	216	144	12																											228	227	1	1
		241	225	256	16																											241	236	25	5
		273	260	169	13																											273	274	1	1
				0	0																													0	0
		219	205	196	14																											219	220	1	1
		234	216.5	306.25	17.5																											234	233	1	1
		246	225	441	21																											246	243	9	3
		274	260	196	14																											274	282	64	8
				0	0																													0	0
		217	204	169	13																											217	217	0	0
		233	216	289	17																											233	230.5	6.25	2.5
		245	224	441	21																											245	240	25	5
		272	260	144	12																											272	279	49	7
				0	0																													0	0
		223	205	324	18																											223	223	0	0
		237	217	400	20																											237	237	0	0
		252	225	729	27																											252	247	25	5
		276	260	256	16																											276	286	100	10
				0	0
				0	0																											217	215	4	2
				0	0																											232	229	9	3
																																243	238	25	5
	RMSE	15.4978		19214.5	1170																											274	277	9	3
	MAE	14.625																																0	0
																																214	214	0	0
		200	200																													228	227	1	1
		300	300																													241	237	16	4
																																273	275	4	2
																																		0	0
																																219	216	9	3
																																234	230	16	4
																																246	239	49	7
																																274	278	16	4
																																		0	0
																																217	215	4	2
																																233	228.5	20.25	4.5
																																245	238	49	7
																																272	277	25	5
																																		0	0
																																223	218	25	5
																																237	232	25	5
																																252	241.5	110.25	10.5
																																276	281	25	5
																																217	216	1	1
																																232	230	4	2
																																243	240	9	3
																																274	279	25	5
																																		0	0
																																214	215	1	1
																																228	228	0	0
																																241	237	16	4
																																273	276	9	3
																																		0	0
																																219	217	4	2
																																234	230.5	12.25	3.5
																																246	240	36	6
																																274	280	36	6
																																		0	0
																																217	216	1	1
																																233	229	16	4
																																245	239	36	6
																																272	278	36	6
																																		0	0
																																223	219	16	4
																																237	233	16	4
																																252	243	81	9
																																276	283	49	7
																															RMSE	4.76161		2720.75	470.5
																															MAE	3.92083
																																200	200
																																300	300
[truncated: 39 more columns]

## Sheet: Data of Fig 3
		measured	simulated				measured	simulated						measured	simulated					measured	simulated					measured	simulated					measured	simulated				measured	simulated						measured	simulated
		214.333	206	69.4444	8.33333		214.333	206	69.4444	8.33333				214.333	206	69.4444	8.33333			214.333	207	53.7778	7.33333			214.333	206	69.4444	8.33333			214.333	212	5.44444	2.33333		214.333	212	5.44444	2.33333				214.333	213	1.77778	1.33333
		230	217	169	13		230	217	169	13				230	217	169	13			230	219	121	11			230	217	169	13			230	226	16	4		230	226	16	4				230	224	36	6
		237.667	225	160.444	12.6667		237.667	225	160.444	12.6667				237.667	225	160.444	12.6667			237.667	227	113.778	10.6667			237.667	225	160.444	12.6667			237.667	235	7.11111	2.66667		237.667	235	7.11111	2.66667				237.667	233	21.7778	4.66667
		271	260	121	11		271	260	121	11				271	260	121	11			271	262	81	9			271	260	121	11			271	268	9	3		271	268	9	3				271	270	1	1
				0	0				0	0						0	0					0	0					0	0					0	0				0	0						0	0
		222	208	196	14		222	208	196	14				222	210	144	12			222	211	121	11			222	207	225	15			222	217.5	20.25	4.5		222	217.5	20.25	4.5				222	218	16	4
		235	219	256	16		235	219	256	16				235	221	196	14			235	222	169	13			235	218	289	17			235	232	9	3		235	232	9	3				235	231	16	4
		249.333	227	498.778	22.3333		249.333	227	498.778	22.3333				249.333	229	413.444	20.3333			249.333	231	336.111	18.3333			249.333	226	544.444	23.3333			249.333	244	28.4444	5.33333		249.333	244	28.4444	5.33333				249.333	245	18.7778	4.33333
		272	262.5	90.25	9.5		272	262.5	90.25	9.5				272	265	49	7			272	267	25	5			272	262	100	10			272	278	36	6		272	278	36	6				272	279	49	7
				0	0				0	0						0	0					0	0					0	0					0	0				0	0						0	0
		215	206	81	9		215	206	81	9				215	206	81	9			215	206	81	9			215	206	81	9			215	212	9	3		215	212	9	3				215	210	25	5
		228.333	217	128.444	11.3333		228.333	217	128.444	11.3333				228.333	217	128.444	11.3333			228.333	218	106.778	10.3333			228.333	217	128.444	11.3333			228.333	223	28.4444	5.33333		228.333	223	28.4444	5.33333				228.333	221	53.7778	7.33333
		236.333	225	128.444	11.3333		236.333	225	128.444	11.3333				236.333	225	128.444	11.3333			236.333	225.5	117.361	10.8333			236.333	224	152.111	12.3333			236.333	231	28.4444	5.33333		236.333	231	28.4444	5.33333				236.333	229	53.7778	7.33333
		267	260	49	7		267	260	49	7				267	260	49	7			267	261	36	6			267	259	64	8			267	263.5	12.25	3.5		267	263.5	12.25	3.5				267	265.5	2.25	1.5
				0	0				0	0						0	0					0	0					0	0					0	0				0	0						0	0
		223.667	208	245.444	15.6667		223.667	208	245.444	15.6667				223.667	211	160.444	12.6667			223.667	214	93.4444	9.66667			223.667	206	312.111	17.6667			223.667	220	13.4444	3.66667		223.667	220	13.4444	3.66667				223.667	219	21.7778	4.66667
		240.333	219	455.111	21.3333		240.333	219	455.111	21.3333				240.333	223	300.444	17.3333			240.333	226	205.444	14.3333			240.333	218	498.778	22.3333			240.333	234	40.1111	6.33333		240.333	234	40.1111	6.33333				240.333	232	69.4444	8.33333
		249.333	227	498.778	22.3333		249.333	227	498.778	22.3333				249.333	231	336.111	18.3333			249.333	235	205.444	14.3333			249.333	225	592.111	24.3333			249.333	243	40.1111	6.33333		249.333	243	40.1111	6.33333				249.333	241.5	61.3611	7.83333
		272.333	262	106.778	10.3333		272.333	262	106.778	10.3333				272.333	268	18.7778	4.33333			272.333	272	0.111111	0.333333			272.333	261	128.444	11.3333			272.333	278	32.1111	5.66667		272.333	278	32.1111	5.66667				272.333	280	58.7778	7.66667
				0	0				0	0						0	0					0	0					0	0					0	0				0	0						0	0
		213	206	49	7		213	206	49	7				213	206	49	7			213	207	36	6			213	206	49	7			213	210	9	3		213	210	9	3				213	212	1	1
		226.333	217	87.1111	9.33333		226.333	217	87.1111	9.33333				226.333	217	87.1111	9.33333			226.333	218	69.4444	8.33333			226.333	217	87.1111	9.33333			226.333	222	18.7778	4.33333		226.333	222	18.7778	4.33333				226.333	224	5.44444	2.33333
		236.333	225	128.444	11.3333		236.333	225	128.444	11.3333				236.333	225	128.444	11.3333			236.333	226	106.778	10.3333			236.333	224	152.111	12.3333			236.333	230	40.1111	6.33333		236.333	230	40.1111	6.33333				236.333	233	11.1111	3.33333
		268.333	260	69.4444	8.33333		268.333	260	69.4444	8.33333				268.333	260	69.4444	8.33333			268.333	261	53.7778	7.33333			268.333	259	87.1111	9.33333			268.333	266	5.44444	2.33333		268.333	266	5.44444	2.33333				268.333	270	2.77778	1.66667
		214.333	206	69.4444	8.33333																											214.333	213	1.77778	1.33333
		230	217	169	13																											230	224	36	6
		237.667	225	160.444	12.6667																											237.667	233	21.7778	4.66667
		271	260	121	11																											271	270	1	1
				0	0																													0	0
		222	210	144	12																											222	218	16	4
	RMSE	235	221	196	14	RMSE	13.3939		3587.92	251.167			RMSE	11.9562		2859	225.667		RMSE	10.3253		2132.25	192.167		RMSE	14.161		4010.67	264.667		RMSE	235	231	16	4	RMSE	4.5194		408.5	86			RMSE	5.13241		526.833	90.3333		RMSE
		249.333	229	413.444	20.3333		12.5583							11.2833						9.60833						13.2333						249.333	245	18.7778	4.33333		4.3							4.51667
		272	265	49	7																											272	279	49	7
				0	0																													0	0
		215	206	81	9																											215	210	25	5
		228.333	217	128.444	11.3333																											228.333	221	53.7778	7.33333
		236.333	225	128.444	11.3333																											236.333	229	53.7778	7.33333
		267	260	49	7																											267	265.5	2.25	1.5
				0	0																													0	0
		223.667	211	160.444	12.6667																											223.667	219	21.7778	4.66667
		240.333	223	300.444	17.3333																											240.333	232	69.4444	8.33333
		249.333	231	336.111	18.3333																											249.333	241.5	61.3611	7.83333
		272.333	268	18.7778	4.33333																											272.333	280	58.7778	7.66667
				0	0																													0	0
		213	206	49	7																											213	212	1	1
		226.333	217	87.1111	9.33333																											226.333	224	5.44444	2.33333
		236.333	225	128.444	11.3333																											236.333	233	11.1111	3.33333
		268.333	260	69.4444	8.33333																											268.333	270	2.77778	1.66667
		214.333	207	53.7778	7.33333																											214.333	211	11.1111	3.33333
		230	219	121	11																											230	223	49	7
		237.667	227	113.778	10.6667																											237.667	232	32.1111	5.66667
		271	262	81	9																											271	268	9	3
				0	0																													0	0
		222	211	121	11																											222	217	25	5
		235	222	169	13																											235	230	25	5
		249.333	231	336.111	18.3333																											249.333	242	53.7778	7.33333
		272	267	25	5																											272	275	9	3
				0	0																													0	0
		215	206	81	9																											215	210	25	5
		228.333	218	106.778	10.3333																											228.333	222	40.1111	6.33333
		236.333	225.5	117.361	10.8333																											236.333	229	53.7778	7.33333
		267	261	36	6																											267	262	25	5
				0	0																													0	0
		223.667	214	93.4444	9.66667																											223.667	218	32.1111	5.66667
		240.333	226	205.444	14.3333																											240.333	233	53.7778	7.33333
		249.333	235	205.444	14.3333																											249.333	243	40.1111	6.33333
		272.333	272	0.111111	0.333333																											272.333	273	0.444444	0.666667
				0	0																													0	0
		213	207	36	6																											213	208	25	5
		226.333	218	69.4444	8.33333																											226.333	219	53.7778	7.33333
		236.333	226	106.778	10.3333																											236.333	227	87.1111	9.33333
		268.333	261	53.7778	7.33333																											268.333	262.5	34.0278	5.83333
		214.333	206	69.4444	8.33333																											214.333	213	1.77778	1.33333
		230	217	169	13																											230	225	25	5
		237.667	225	160.444	12.6667																											237.667	234	13.4444	3.66667
		271	260	121	11																											271	271	0	0
				0	0																													0	0
		222	207	225	15																											222	218	16	4
		235	218	289	17																											235	231	16	4
		249.333	226	544.444	23.3333																											249.333	240	87.1111	9.33333
		272	262	100	10																											272	278	36	6
				0	0																													0	0
		215	206	81	9																											215	212	9	3
		228.333	217	128.444	11.3333																											228.333	224	18.7778	4.33333
		236.333	224	152.111	12.3333																											236.333	232	18.7778	4.33333
		267	259	64	8																											267	269	4	2
				0	0																													0	0
		223.667	206	312.111	17.6667																											223.667	220	13.4444	3.66667
		240.333	218	498.778	22.3333																											240.333	233	53.7778	7.33333
		249.333	225	592.111	24.3333																											249.333	243	40.1111	6.33333
		272.333	261	128.444	11.3333																											272.333	282	93.4444	9.66667
				0	0																													0	0
		213	206	49	7																											213	212	1	1
		226.333	217	87.1111	9.33333																											226.333	224	5.44444	2.33333
		236.333	224	152.111	12.3333																											236.333	232	18.7778	4.33333
		268.333	259	87.1111	9.33333																											268.333	269	0.444444	0.666667
																																214.333	210	18.7778	4.33333
																																230	222	64	8
																																237.667	230.5	51.3611	7.16667
	RMSE	12.5448		12589.8	933.667																											271	267	16	4
	AE	11.6708																																0	0
																																222	218	16	4
																																235	232	9	3
		200	200																													249.333	243	40.1111	6.33333
		300	300																													272	275	9	3
																																		0	0
																																215	212	9	3
																																228.333	225	11.1111	3.33333
																																236.333	232	18.7778	4.33333
																																267	266	1	1
																																		0	0
																																223.667	218	32.1111	5.66667
																																240.333	235	28.4444	5.33333
																																249.333	246	11.1111	3.33333
																																272.333	275	7.11111	2.66667
																																		0	0
																																213	208	25	5
																																226.333	219	53.7778	7.33333
																																236.333	227	87.1111	9.33333
																																268.333	263	28.4444	5.33333
																																214.333	212	5.44444	2.33333
																																230	223	49	7
																																237.667	232	32.1111	5.66667
																																271	269	4	2
																																		0	0
																																222	218	16	4
																																235	231	16	4
																																249.333	242	53.7778	7.33333
																																272	276	16	4
																																		0	0
																																215	211	16	4
																																228.333	222	40.1111	6.33333
																																236.333	231	28.4444	5.33333
																																267	267.5	0.25	0.5
																																		0	0
																																223.667	220	13.4444	3.66667
																																240.333	234	40.1111	6.33333
																																249.333	244	28.4444	5.33333
																																272.333	276	13.4444	3.66667
																																		0	0
																																213	209.5	12.25	3.5
																																226.333	221	28.4444	5.33333
																																236.333	230	40.1111	6.33333
																																268.333	266	5.44444	2.33333
																																5.0728		3088	553.667
																																4.61389
																																200	200
																																300	300
[truncated: 40 more columns]

## Sheet: Data of Fig 4
				RMSE			number of phenology				MAE			number of phenology						RMSE			number of phenology				MAE			number of phenology
	Exp.2																Exp.4
		14.05	1.45	15.5	1.24	16.74	1		13.58	1.05	14.63	1.72	16.35	1				10.33	2.21	12.54	1.62	14.16	1		9.61	2.06	11.67	1.56	13.23	1
		4.23	0.53	4.76	0.76	5.52	2		2.93	0.99	3.92	0.83	4.75	2				4.52	0.55	5.07	0.78	5.85	2		4.12	0.49	4.61	0.92	5.53	2
		4.43	0.26	4.69	0.25	4.94	3		3.38	0.34	3.72	0.36	4.08	3				4.49	0.48	4.97	0.5	5.47	3		3.67	0.61	4.28	0.55	4.83	3
		3.91	0	3.91	0	3.91	4		3.4	0	3.4	0.04	3.44	4				4.58	0	4.58	0	4.58	4		4.02	0	4.02	0	4.02	4

## Sheet: Data of Fig 5
				R方			number of phenology				NSE			number of phenology						R方			number of phenology				NSE			number of phenology
	Exp.2																Exp.4
		0.96	0.005	0.965	0.005	0.97	1		0.35	0.095	0.445	0.095	0.54	1				0.94	0.015	0.955	0.015	0.97	1		0.49	0.12	0.61	0.12	0.73	1
		0.97	0.005	0.975	0.005	0.98	2		0.93	0.015	0.945	0.015	0.96	2				0.97	0.01	0.98	0.01	0.99	2		0.91	0.02	0.93	0.02	0.95	2
		0.98	0.005	0.985	0.005	0.99	3		0.94	0.005	0.945	0.005	0.95	3				0.97	0.005	0.975	0.005	0.98	3		0.92	0.015	0.935	0.015	0.95	3
		0.99	0	0.99	0	0.99	4		0.96	0	0.96	0	0.96	4				0.98	0	0.98	0	0.98	4		0.95	0	0.95	0	0.95	4
